# Supplementary material for: Coronary complications in Kawasaki disease: giant aneurysms and thrombosis leading to myocardial infarction
Source: Eur Heart J Imaging Methods Pract. 2025 Jan 17;3(1):qyae116. doi: 10.1093/ehjimp/qyae116 (PMC11740313; doi:10.1093/ehjimp/qyae116)
Supplement: qyae116_Supplementary_Data [file qyae116_supplementary_data.zip]

Archive with 2 entries (2 files):
- Video 1 loop kawasaki HD Figure 1 (E).mp4
- Video 2 loop kawasaki DA Figure 1 (C).mp4
